# Supplementary material for: Preparation of Co-Amorphous Levofloxacin Systems for Pulmonary Application
Source: Pharmaceutics. 2023 May 23;15(6):1574. doi: 10.3390/pharmaceutics15061574 (PMC10302593; doi:10.3390/pharmaceutics15061574)
Supplement: Supplementary file 1 [file pharmaceutics-15-01574-s001.zip]

Archive with 1 entries (1 files):
- pharmaceutics-2369208-supplementary.pdf
